# Supplementary material for: Progressive, Qualitative, and Quantitative Alterations in HDL Lipidome from Healthy Subjects to Patients with Prediabetes and Type 2 Diabetes
Source: Metabolites. 2022 Jul 25;12(8):683. doi: 10.3390/metabo12080683 (PMC9331261; doi:10.3390/metabo12080683)
Supplement: Supplementary file 1 [file metabolites-12-00683-s001.zip]

Archive with 1 entries (1 files):
- metabolites-1792184-supplementary.pdf
